# Supplementary material for: A nomogram based on coagulation markers for predicting meige syndrome risk
Source: Front Aging Neurosci. 2025 Dec 8;17:1665276. doi: 10.3389/fnagi.2025.1665276 (PMC12719447; doi:10.3389/fnagi.2025.1665276)
Supplement: Supplementary file 1 [file Table_1.xlsx]

## Sheet: Sheet1
	Supplementary Table 1. Results of Box-Tidwell analysis in the training and test cohort.
	Training cohort	B	S.E.	Wald	df	P-value	Exp(B)
	Fib by ln.Fib	-317.213	333.856	0.902781	1	0.342037	1.7231e-138
	MPV by ln.MPV	25.0096	27.707	0.814768	1	0.366714	7.26976e+10
	PT% by ln.PT_A	0.0285231	0.107452	0.0704632	1	0.790664	1.02893
	PDW by ln.PDW	15.5936	11.396	1.87234	1	0.171207	5.91825e+06
	Fib	367.431	324.664	1.28081	1	0.257748	3.7447e+159
	PT%	-0.137543	0.619166	0.0493472	1	0.824203	0.871497
	PDW	-59.5409	43.0981	1.9086	1	0.167119	1.38587e-26
	MPV	-89.0197	93.5637	0.905227	1	0.341384	2.1839e-39
	Contast	213.886	186.226	1.31912	1	0.25075	7.75267e+92
	Test cohort	B	S.E.	Wald	df	P-value	Exp(B)
	Fib by ln.Fib	-0.0454489	0.372364	0.0148974	1	0.902856	0.955568
	MPV by ln.MPV	-0.699861	1.08561	0.415598	1	0.519142	0.496654
	PT% by ln.PT_A	-0.120752	0.104017	1.34764	1	0.245691	0.886254
	PDW by ln.PDW	-4.86612	21.5128	0.0511651	1	0.821048	0.00770318
	Fib	0.139815	1.70156	0.00675172	1	0.934512	1.15006
	PT%	0.654538	0.593808	1.215	1	0.270343	1.92425
	PDW	16.7511	81.3696	0.0423799	1	0.836897	1.88319e+07
	MPV	2.81994	3.6961	0.582093	1	0.445493	16.7758
	Contast	-72.8842	343.934	0.0449073	1	0.832175	2.22219e-32
